# Supplementary material for: Experimental noise cutoff boosts inferability of transcriptional networks in large-scale gene-deletion studies
Source: Nat Commun. 2018 Jan 9;9:133. doi: 10.1038/s41467-017-02489-x (PMC5760630; doi:10.1038/s41467-017-02489-x)
Supplement: Supplementary file 7 — Supplementary Data 4 [file 41467_2017_2489_MOESM7_ESM.xlsx]

## Sheet: step5_spreadsheet
Supplementary Data 4: DREAM3 in silico network inference challenge scores for different subnetwork method significance levels
Network size: 10
significance level for subnetwork method before Bonferroni correction	overall score, original method	overall score, AUROC background fitted with t-distribution	Ecoli1 AUROC	Ecoli2 AUROC	Yeast1 AUROC	Yeast2 AUROC	Yeast3 AUROC	Ecoli1 AUPR	Ecoli2 AUPR	Yeast1 AUPR	Yeast2 AUPR	Yeast3 AUPR
0.1	4.23	4.14	0.7994	0.8904	0.9055	0.6548	0.6455	0.5372	0.7414	0.6349	0.4661	0.4266
0.05	4.64	4.14	0.7553	0.8947	0.9212	0.6173	0.6455	0.4902	0.7481	0.6826	0.4384	0.4266
0.025	4.1	4.12	0.7553	0.8992	0.9244	0.6173	0.6455	0.4902	0.7583	0.6936	0.4384	0.4266
0.01	4	4.03	0.7123	0.8683	0.9244	0.6173	0.6509	0.4475	0.7271	0.6936	0.4384	0.4336
0.005	4.08	4.05	0.7123	0.8507	0.9367	0.6241	0.6509	0.4475	0.7456	0.7633	0.4479	0.4336
Network size: 50
significance level for subnetwork method before Bonferroni correction	overall score, original method	overall score, AUROC background fitted with t-distribution	Ecoli1 AUROC	Ecoli2 AUROC	Yeast1 AUROC	Yeast2 AUROC	Yeast3 AUROC	Ecoli1 AUPR	Ecoli2 AUPR	Yeast1 AUPR	Yeast2 AUPR	Yeast3 AUPR
0.1	31.79	30.42	0.8488	0.8889	0.8432	0.6962	0.6735	0.5343	0.5318	0.3777	0.276	0.2828
0.05	31.43	30.1	0.8419	0.8857	0.8397	0.6868	0.6607	0.5322	0.5553	0.3944	0.2813	0.2862
0.025	32.03	30.6	0.8354	0.8753	0.8406	0.6823	0.6451	0.5666	0.5346	0.4143	0.2812	0.2687
0.01	28.8	27.62	0.8359	0.8656	0.8352	0.6748	0.6342	0.5648	0.5676	0.4081	0.2783	0.2477
0.005	31.76	30.67	0.8284	0.8549	0.8292	0.6727	0.6262	0.5989	0.5784	0.4159	0.282	0.2733
Network size: 100
significance level for subnetwork method before Bonferroni correction	overall score, original method	overall score, AUROC background fitted with t-distribution	Ecoli1 AUROC	Ecoli2 AUROC	Yeast1 AUROC	Yeast2 AUROC	Yeast3 AUROC	Ecoli1 AUPR	Ecoli2 AUPR	Yeast1 AUPR	Yeast2 AUPR	Yeast3 AUPR
0.1	47.55	41.14	0.8358	0.9254	0.7888	0.7644	0.6855	0.4564	0.5154	0.3105	0.3419	0.2658
0.05	55.98	50.06	0.8328	0.923	0.7871	0.757	0.679	0.4872	0.5489	0.3453	0.3466	0.2964
0.025	48.36	42.73	0.8332	0.924	0.7854	0.7489	0.6758	0.5014	0.5865	0.3739	0.3729	0.3014
0.01	44.72	39.52	0.8298	0.925	0.7767	0.743	0.6718	0.5016	0.6235	0.3606	0.3602	0.3184
0.005	45.46	40.91	0.8179	0.9213	0.7741	0.741	0.6633	0.4936	0.6305	0.3559	0.3625	0.3117
